# Supplementary material for: Insights From Google Play Store User Reviews for the Development of Weight Loss Apps: Mixed-Method Analysis
Source: JMIR Mhealth Uhealth. 2017 Dec 22;5(12):e203. doi: 10.2196/mhealth.8791 (PMC5756316; doi:10.2196/mhealth.8791)
Supplement: Multimedia Appendix 1 [file mhealth_v5i12e203_app1.xlsx]

## Sheet: First Analysis Data
App ID	App Name	Developer Name	Cost	Rating	Reviews	Downloads
1	30 Day Fitness Challenge	Leap Fitness Group	0	4.8	230059	10000000-50000000
2	My Diet Coach - Weight Loss	InspiredApps (A.L) LTD	0	4.3	130262	10000000-50000000
3	Calorie Counter - MyFitnessPal	MyFitnessPal, Inc.	0	4.6	1514354	50000000-100000000
4	Weight Log & BMI Calculator	aktiWir	0	4.5	31455	1000000-5000000
5	Lose It!	FitNow, Inc	0	4.4	58180	5000000-10000000
6	Weight Loss - 10kg/10days	LifeChangerApps	0	4.2	601	100000-500000
7	Weight Loss Theta Hypnosis	Multiformis	0	3.8	102	10000-50000
8	Weight Loss Tracker - RecStyle	Recruit Holdings Co., Ltd.	0	4.4	17067	1000000-5000000
9	Weight Loss Diary	HamborgHeppSchönhals	0	4.3	101	10000-50000
10	7 Minute Workout - Weight Loss	Lumowell - Ego 360	0	4.6	53573	1000000-5000000
11	Diet Plan for Weight Loss	Ritesh Patel	0	4.1	1611	100000-500000
12	Monitor Your Weight	Husain Al-Bustan	0	4.4	91617	5000000-10000000
13	Weight Loss Tracker, BMI	Easy Creation	0	4.6	1457	50000-100000
14	Weight Loss	naveeninfotech	0	4.1	17373	1000000-5000000
15	Pedometer & Weight Loss Coach	Pacer Health	0	4.5	317011	10000000-50000000
16	Weight Loss Guide	Samroid Apps.	0	4.5	36	10000-50000
17	Running for Weight Loss	Red Rock Apps	0	4.4	13220	1000000-5000000
18	Military Diet for Weight Loss	All I Have Is Video Games Studios	0	4.1	362	100000-500000
19	WeightWar - Weight Loss	Clevapps	0	4.6	10634	1000000-5000000
20	63 Simple Weight Loss Tips	Insplisity	0	3.5	3349	500000-1000000
21	BMI Calculator & Weight Loss	Appovo	0	4	121871	10000000-50000000
22	Yoga for super weight loss	mEL Studio	0	4.6	485	100000-500000
23	Indian weight loss GM Diet	MadGun	0	4.6	3990	100000-500000
24	lose belly fat in 2 weeks	MOBILE APP DEVELOPER	0	4.5	340	100000-500000
25	Calorie Counter and Diet Tracker	SparkPeople	0	4.4	26284	1000000-5000000
26	Diet Plan - Weight Loss 7 Days	Gamebaby	0	3.8	5786	1000000-5000000
27	Weight Loss Workout	PlaySimple Apps	0	4.6	119	10000-50000
28	Weight Loss Smoothies	Sports News Apps	0	3.6	496	100000-500000
29	Calorie Counter	Nutracheck	0	4.2	1576	100000-500000
30	Diet Point - Weight Loss	DietPoint Ltd.	0	4.3	31059	1000000-5000000
31	Noom Coach: Health & Weight	Noom Inc.	0	4.3	167494	10000000-50000000
32	Lose Weight Fast Hypnosis Free	Surf City Apps	0	4	500	50000-100000
33	Diet Assistant - Weight Loss	Alportela Labs	0	3.9	10826	1000000-5000000
34	Weight Loss Hypnosis	Mindifi	0	3.9	1583	100000-500000
35	Weight Loss	ModiFace	0	2.4	747	100000-500000
36	Weight loss and fitness app	cryofy.com	0	3.8	13464	1000000-5000000
37	Weight Loss Tracker	Matthew Wood	0	3.7	505	100000-500000
38	My Diet Coach - Pro	InspiredApps (A.L) LTD	2.99	4.6	18728	100000-500000
39	My Weight Tracker, BMI	b3c.apps	0	4.2	5276	500000-1000000
40	Calorie Counter - MyNetDiary	MyNetDiary.com	0	4.4	19706	1000000-5000000
41	Lose weight without dieting	Harmonic Soft	0	4.6	94330	1000000-5000000
42	Weight Loss Tracker	Appovo	0	4.1	1537	100000-500000
43	Lose Weight - Andrew Johnson	HiveBrain Software	1.9	4.1	417	10000-50000
44	43 Best Foods for Weight Loss	Insplisity	0	3.8	1264	100000-500000
45	8fit - Workout & Meal Plans	8fit	0	4.6	35338	1000000-5000000
46	Weight Loss 7 Day Diet Plan	VR Development	0	4	173	50000-100000
47	Weight loss	CMR Paradise	0	4.1	1292	100000-500000
48	HealthifyMe Weight Loss Coach	HealthifyMe	0	4.4	14456	1000000-5000000
49	Free Weight Loss Hypnosis	Digital Industria Ltd	0	3.5	32	10000-50000
50	DietBet - Weight Loss Games	WayBetter, Inc.	0	4.5	4059	100000-500000
51	MyPlate Calorie Tracker	LIVESTRONG	0	4.6	10376	500000-1000000
52	My Diet Diary Calorie Counter	MedHelp, Inc - Top Health Apps	0	4.1	18282	1000000-5000000
53	Yazio Calorie Counter	Yazio	0	4.5	44588	1000000-5000000
54	Lose Belly Fat in 1 Week	MOBILE APP DEVELOPER	0	4.5	1054	100000-500000
55	Workout Trainer: fitness coach	Skimble Inc.	0	4.2	98488	10000000-50000000
56	Calorie, Carb & Fat Counter	Virtuagym	0	4.5	17205	1000000-5000000
57	Calorie Counter by FatSecret	FatSecret	0	4.4	177935	10000000-50000000
58	Weight Loss Guide	KoinaDev	0	4.5	8	1000-5000
59	Weight Loss & Healthy Foods	ZaleBox	0	4	1073	100000-500000
60	MyTrainer Dasi	Donets Connecting	0	4.6	14233	500000-1000000
61	Women Workout Home Gym Fitness	Kalrom Systems LTD	0	4.5	28836	1000000-5000000
62	Weight Loss Recipes	Fitness Circle	0	3.6	200	50000-100000
63	Lifesum - The Health Movement	Lifesum	0	4.3	71724	5000000-10000000
64	Weight Loss	NET DIGITALE	0	0	0	10-50
65	Weight Loss Dance Workout	OkiTwan	0	4	1872	100000-500000
66	Libra - Weight Manager	Daniel Cachapa	0	4.4	19623	1000000-5000000
67	Eat This Much - Meal Planner	Eat This Much, Inc.	0	4.2	1242	100000-500000
68	10 Best Weight Loss Diet Plans	Insplisity	0	3.6	761	100000-500000
69	Flat Stomach Lumowell	Lumowell - Ego360	0	4.7	55902	1000000-5000000
70	Ketogenic Diet	Gato Apps	0	4.5	6012	100000-500000
71	Weight Loss Aid	LyonDynasty	0	4	5	1000-5000
72	Lose Weight in 30 Days	Body Program	0	4.3	2536	500000-1000000
73	Drink to lose Belly Fat	CrisOleo Apps	0	4.2	1381	100000-500000
74	101 Weight Loss Tips	Programmerworld	0	3.7	640	100000-500000
75	Weight Track Assistant - BMI	Kevin Tung	0	4	16353	1000000-5000000
76	body mass index - weight loss	EZHIL	0	4	12563	500000-1000000
77	Weight Loss Exercises	Sports Apps Empire	0	0	0	100-500
78	Military Diet	Chelin Apps	0	4.6	2116	10000-50000
79	Fat Burning Lose Weight Loss	IN-SHAPE Team	0	4.3	1395	100000-500000
80	Home workouts	Caynax	0	4.3	3885	500000-1000000
81	Runtastic Six Pack Abs Workout	Runtastic	0	4.3	117241	1000000-5000000
82	Weight Loss	BestFreeApp2017	0	0	0	10-50
83	Atkins Diet	Gato Apps	0	4.5	1842	50000-100000
84	Weight Loss Tips	NextEdge	0	0	0	100-500
85	Best Weight Loss Smoothies	All I Have Is Video Games Studios	0	3.8	8	1000-5000
86	Weight Loss Tips For Women	Heather Jameson	0	4	28	10000-50000
87	Casual dieting - weight manager -	UNITED, Inc.	0	4.5	15167	1000000-5000000
88	Yoga For Weight Loss	Health Beckon	0	4.2	491	50000-100000
89	Weight Loss Kickstart	creativelab	0	0	0	100-500
90	7 Day Food Journal Challenge	YouFood	0	4.5	3307	100000-500000
91	Weight Loss Calculator	PIM Team	0	2.9	91	10000-50000
92	How to Lose Weight - Loss Tips	Atomic Infoapps	0	4	847	100000-500000
93	Simple Weight Tracker	Maciej Makasewicz	0	4.6	177	10000-50000
94	BMI and Weight Tracker	despDev	0	4.4	16559	1000000-5000000
95	Weight Tracker	Pig Dog Bay	0	4.2	1196	100000-500000
96	Weight Tracker "Weigh My Diet"	zeronica.com	0	4.6	241	10000-50000
97	BMI-Weight Tracker	Peytu	0	4.4	3007	100000-500000
98	Weight Tracker	DeerLabs	0	4.6	261	10000-50000
99	Weight Tracker	oneline mobile	0	4.2	762	10000-50000
100	Weight Tracker	Patient.info	0	3.3	107	10000-50000
101	Weight Tracker - BMI BMR TDEE	Zen Labs Fitness	0	3.8	343	10000-50000
102	Weight Tracking Calendar	Learn From Apps	0	4	147	10000-50000
103	Simple Weight Tracker	SubAssistant	0	4	24	5000-10000
104	BMI Calculator Weight Tracker	Murad Development Studios	0	4.7	29	1000-5000
105	Weigh-in Deluxe Weight Tracker	Wil Corp. Software	1.38	4.5	820	10000-50000
106	Weight Tracker	Rishi Kapoor	0	4.1	65	10000-50000
107	Weight and BMI Log Tracker	Ceramic Apps	0	4.5	15	1000-5000
108	Dynamic Weight & Body Tracker	AntiBit	0	4.2	794	50000-100000
109	Weight Tracker 1	Jayesh Chandrapal	0	4.1	36	1000-5000
110	Weight Tracker	3qubits	0	3.4	300	100000-500000
111	Weight Tracker	Peeter	0	5	5	100-500
112	Track my weight	Japps Medical	0	3.9	303	50000-100000
113	Weight Tracker QuickLog.me	Genehome	0	4.3	392	10000-50000
114	WeightCompanion Weight Tracker	Medando	0	3.9	123	10000-50000
115	Weight Tracker++	jucdejeb	0	4.2	523	50000-100000
116	My Smart Weight Tracker	Sean Durban	0	3.5	2	100-500
117	Weight Tracker	Bartosz Gadzala	0	3.7	167	10000-50000
118	Simple Weight Tracker	Andrea Chen	0	4	1	100-500
119	BMI Calculator, Weight Tracker	Polysoft Group	0	4.5	13	1000-5000
120	Weight Manager - Scaless	Freshware	0	4.4	5231	100000-500000
121	Weight Tracker aktiWeight	aktiWir GmbH	0	4.6	336	10000-50000
122	Weight Tracker	Perfect tools	0	3.6	44	5000-10000
123	Be Fit - Weight Tracker	Rex Software	0	4.4	27	1000-5000
124	WEIGHT TRACKING SYSTEM	Cyblance Technologies	0			10-50
125	myGoal - Body Weight Tracker	Digital Devices Pty Ltd	0	4	3	100-500
126	My Weight	Triple-Apps	0	3	249	10000-50000
127	Weight Tracker Pro	Pig Dog Bay	0.79	4.6	51	100-500
128	Simple Weight Tracker	SILECI Apps	0	4.2	24	1000-5000
129	Weight Tracker - Your Figure	ln0.1x3	0	4.3	25	1000-5000
130	BMI Calculator	A1 Brains Infotech	0	4	4	100-500
131	Step Counter	xstep	0	3.5	348	100000-500000
132	iTrackBites: Smart Weight Loss	ellisapps Inc.	2.99	4.5	1042	10000-50000
133	(Weight, BMI, Body) Tracker	Math Education	0	3.2	4	100-500
134	Lose Weight Tracker	mEL Studio	0	4.4	539	50000-100000
135	i-Weight Tracker	SDM Group Pty Ltd	0	3.3	3	1000-5000
136	My Weight Tracker	Systems USA	0	3	2	100-500
137	Weight Meter ideal weight, BMI	cryofy.com	1.45	4.6	312	5000-10000
138	Libra - Weight Tracker	jfabrix101	0	4	4	100-500
139	WeightTable - Track your weight	moofuns studio	0	3.4	12	1000-5000
140	Scaless PRO - Weight Manager	Freshware	2.49	4.5	162	1000-5000
141	BMI - Weight Tracker	Monirapps	0	4	1560	100000-500000
142	BMI Calculator Weight Tracker	NG Applications	0	3.6	43	10000-50000
143	Weight Tracker	WHPH GO	0	5	4	10-50
144	Droid Weight	Delusional Development	0	4.2	474	50000-100000
145	S Health	Samsung Electronics Co., Ltd.	0	4.2	254627	100000000-500000000
146	Daily Weight Tracker	halfCoconutApps	0	5	1	50-100
147	WORKIT Gym Log Workout Tracker	WorkIt	0	4.5	456	50000-100000
148	Weight Tracker	TUOGOL	0	4.1	11	500-1000
149	Ultimate Food Value Diary	Fenlander Software Solutions Ltd	2.99	4.6	3617	50000-100000
150	MakeWeight	MakeWeight	0	5	13	500-1000
151	JEFIT Workout Tracker Gym Log	Jefit Inc.	0	4.5	50806	5000000-10000000
152	Weight Tracker	RKKNV Inc	0	3	2	100-500
153	Weight Tracker	Markus Vieghofer	0	4.3	6	500-1000
154	Bodylog. Weight and shape.	Vasiliy Serov	0	3.9	144	10000-50000
155	Calorie Counter - EasyFit free	Mario Hanna	0	4.7	8429	100000-500000
156	Pedometer & Fitness Tracker	SenseMe	0	4.1	24092	1000000-5000000
157	Weight Loss Drinks	Sports Apps Empire	0	0	0	500-1000
158	Belly Fat Exercises	Expert Lab Team	0	4	2036	500000-1000000
159	Weight Loss Wraps	PrimoAppsDownload.com	0	3.3	3	100-500
160	Daily Workout:Weight Loss, Yoga	Techionics	0	4	431	100000-500000
161	healthy recipe for weight loss	Core.Apps	0	0	0	10-50
162	Learn to Run	foco00	0	4.3	2552	100000-500000
163	Weight Loss Diet Plan	Sports Apps Empire	0	3	2	50-100
164	Weight Loss Diet Tips	AppBelle	0	4.5	2	500-1000
165	30 Day Fitness Challenge	Vigour Apps	0	4.6	1917	100000-500000
166	Workout for Weight Loss	Sincerity	0	0	0	50-100
167	Weight Loss Tips	ap developers	0	4.5	11	5000-10000
168	Calorie Counter	Everyday Health	0	4	1600	100000-500000
169	Six Pack Abs Workout Lumowell	Lumowell - Ego360	0	4.7	26475	1000000-5000000
170	Fat Burning Lose Weight Loss	Fitness Apps	0	4.1	1259	100000-500000
171	10 Daily Exercises	PlaySimple	0	4.3	27218	1000000-5000000
172	Just Weight. Track Your Weight	Akid Soft	0	4.5	163	5000-10000
173	Simple Weight Recorder	Beyonj	0	4.2	3551	1000000-5000000
174	BMI/Fat/Weight Calculator	vApps Studio	0	4.4	85	1000-5000
175	Ideal Weight, BMI Calculator	MMAppsMobile	0	4.2	110225	5000000-10000000
176	Body & Weight Monitor	Fenlander Software Solutions Ltd	1.99	4.4	321	5000-10000
177	Weight Less	Quintessential Apps Ltd	0	4.3	10	1000-5000
178	Weight Tracker	Live Wallpaper 3D	0	3.9	8	1000-5000
179	A+ Weight Manager Lite	Mobileking, Inc.	0	3.6	2024	500000-1000000
