# Supplementary material for: Insights From Google Play Store User Reviews for the Development of Weight Loss Apps: Mixed-Method Analysis
Source: JMIR Mhealth Uhealth. 2017 Dec 22;5(12):e203. doi: 10.2196/mhealth.8791 (PMC5756316; doi:10.2196/mhealth.8791)
Supplement: Multimedia Appendix 2 [file mhealth_v5i12e203_app2.xlsx]

## Sheet: Sheet1
Component	Definition
Metrics	Option to switch between metrics of measurements
Prediction Target Date	Predicted date of reaching target based on weight loss trend
Goal Weight	Possibility to set a target weight
Feedback Goal Weight	Feedback on the progress to the target weight
Weight Entering	Possibility to enter weight each day
Weight Graph	Graph showing weight measurements over time
Weight Trend Line	Trend line in the weight graph
Weight Target Line	Target line in the weight graph
Weight List	List view of weight measurements
Average Weight Loss	Statistic showing average weight loss (per day/week)
Goal Body Fat	Possibility to set a target for body fat percentage
Feedback Goal Body Fat	Feedback on progress to the target body fat percentage
Body Fat Enter	Possibility to enter the body fat manually
Body Fat Calculator	Component calculating percentage body fat
Body Fat Graph	Graph showing body fat percentage over time
Body Fat Trend Line	Trend line in graph showing body fat percentage over time
Body Fat Target Line	Target line in graph showing body fat percentage over time
Body Fat List View	List view of body fat percentage measurements over time
Goal Muscle	Possibility to set a target for muscle percentage
Feedback Goal Muscle	Feedback on progress to the target muscle percentage
Muscle Enter	Possibility to enter the muscle percentage manually
Muscle Graph	Graph showing muscle percentage over time
Muscle Trend Line	Trend line in graph showing muscle percentage over time
Muscle Target Line	Trend line in graph showing muscle percentage over time
Muscle List View	List view of muscle percentage measurements over time
Goal Body Measurements	Possibility to set a target for body measurements
Feedback Goal Body Measurements	Feedback on progress to the target body measurements
Body Measurements Enter	Possibility to enter the body measurements manually
Body Measurements Graph	Graph showing body measurements over time
Body Measurements Trend Line	Trend line in graph showing body measurements over time
Body Measurements Target Line	Trend line in graph showing body measurements over time
Body Measurements List View	List view of body measurements over time
User-defined Tracking Graph	Option to track user-defined measurements, graphical display
User-defined Tracking List View	Possibility to track user-defined measurements, list view
BMI Calculator	Component calculating BMI
Goal BMI	Possibility to set a target for BMI
Feedback Goal BMI	Feedback on progress to the target BMI
BMI Graph	Graph showing BMI over time
BMI List View	List view of BMI over time
BMI Trend Line	Trend line in graph showing body fat percentage over time
BMI Target Line	Trend line in graph showing body fat percentage over time
Healthy Range	Information on healthy range of weight/BMI
Target Date	Option to set a target date for any target, e.g. weight, body fat, muscle
Waist-to-Height Ratio Calculator	Component calculating waist-to-height ratio
Weigh-in Time	Option to save time of weighing with the measurement
Markers Behavior	Option to mark relevant behaviors, e.g. exercising, drinking alcohol
Markers In Graph	Markers are included in graphical display of weight measurements
Calorie Calculator	Calculates energy expenditure, suggests caloric intake for weight loss
Activity Level	Calorie calculator considers activity level of user
Ideal Weight Calculator	Calculates ideal weight of the participant
Body Frame	Option to indicate size of body frame
Congratulatory Note	App displays congratulatory note after weight loss achievement
Congratulatory Sound	App plays jingle or sound when weight loss is achieved
Personalisation	Option to personalise colour/design of the app
Notes	Option to add notes to measurement entries
Reminder	Option to set reminder for weighing or other related behaviors
Historic Entries	Option to enter measurements for dates in the past
Multiuser	Possibility to use the app with several user profiles
Password	Possibility to set a password for the app
Synchronisation Google Fit	Option to enable automatic synchronisation with Google Fit
Synchronisation Smart Scales	Option to enable automatic synchronisation from Smart Scales
Import Data	Option to import measurement data to the app
Export Data	Option to export measurement data from the app
Google Drive	Option to enable automatic synchronisation with Google Drive
Backup Cloud	Option to backup data in cloud/on server of app provider
Picture Upload	Option to upload pictures of self or other weight-related things
Widget	Widget available for the app
